# Supplementary material for: Theileria terrestris nov. sp.: A Novel Theileria in Lowland Tapirs (Tapirus terrestris) from Two Different Biomes in Brazil
Source: Microorganisms. 2022 Nov 23;10(12):2319. doi: 10.3390/microorganisms10122319 (PMC9784709; doi:10.3390/microorganisms10122319)
Supplement: Supplementary file 1 [file microorganisms-10-02319-s001.zip]

Archive with 1 entries (1 files):
- microorganisms-1964825-supplementary.pdf
